# Supplementary material for: Colour Cues That Are Not Directly Attached to the Body of Males Do Not Influence the Mate Choice of Zebra Finches
Source: PLoS One. 2016 Dec 15;11(12):e0167674. doi: 10.1371/journal.pone.0167674 (PMC5157975; doi:10.1371/journal.pone.0167674)
Supplement: S1 Table — Raw data from the four behavioural experiments are presented in these tables (XLSX) [file pone.0167674.s001.xlsx]

## Sheet: Experiment 1 - live test
Female No	Intervals at red	Intervals at Green
1	148	92
2	158	82
3	134	106
4	148	92
5	126	114
6	122	118
7	166	74
8	120	120
9	172	68
10	123	117
11	133	107
12	80	160
13	103	137
14	186	54
15	122	118
16	155	85
17	130	110
18	142	98
19	140	100
20	80	160

## Sheet: Experiment 2 - video setup
Number of Hops
Female No	Red in back	green in back	summ (in back)	red in front	green in front	summ (in front)	red without male	green without male	summ (without male)
1	101	150	251	97	70	167	120	78	198
2	35	47	82	107	82	189	114	91	205
3	43	33	76	32	16	48	0	0	0
4	81	173	254	113	136	249	13	4	17
5	2	2	4	19	15	34	0	0	0
6	1	6	7	1	1	2	0	0	0
7	6	4	10	21	0	21	17	7	24
8	209	105	314	34	40	74	28	31	59
9	3	13	16	5	1	6	0	0	0
10	39	62	101	63	161	224	2	0	2
11	44	13	57	48	37	85	23	16	39
12	0	0	0	1	5	6	0	2	2
13	36	116	152	80	91	171	42	160	202
14	1	0	1	2	4	6	1	0	1
15	62	2	64	0	0	0	0	0	0
16	13	10	23	21	38	59	0	1	1
17	0	23	23	78	23	101	0	0	0
18	5	21	26	13	14	27	1	1	2
19	2	2	4	4	9	13	0	0	0
20	5	20	25	0	1	1	11	4	15
Time in sec
Female No	Red in back	green in back	summ (in back)	red in front	green in front	summ (in front)	red without male	green without male	summ (without male)
1	203.3	502.3	705.6	696.4	402.2	1098.6	720.1	276.9	997
2	173.9	162.1	336	273.8	245.1	518.9	166.7	129.1	295.8
3	136.4	120.2	256.6	112.2	31.2	143.4	0	0	0
4	229.3	370.6	599.9	222	477.1	699.1	16.7	14.5	31.2
5	223.6	421.9	645.5	146.1	102.2	248.3	0	0	0
6	14.1	48.2	62.3	9.1	8.4	17.5	0	0	0
7	133.6	548.3	681.9	44.7	0	44.7	655.7	31.9	687.6
8	501.3	170.9	672.2	152	145.6	297.6	40.5	53.7	94.2
9	14.4	89.4	103.8	89	9.4	98.4	0	0	0
10	598.1	530.1	1128.2	905.1	1627.4	2532.5	3.5	0	3.5
11	110.5	35.3	145.8	126.1	83.7	209.8	50.8	26.3	77.1
12	0	0	0	0.5	2.2	2.7	0	1.2	1.2
13	210.2	643.3	853.5	533.4	612.2	1145.6	191.7	332.5	524.2
14	168.1	0	168.1	11.7	534.7	546.4	41.4	0	41.4
15	120.4	3.9	124.3	0	0	0	0	0	0
16	113.8	216.6	330.4	52.4	176.3	228.7	0	0.6	0.6
17	0	101.3	101.3	242.1	58.8	300.9	0	0	0
18	94.4	1081.3	1175.7	346.8	942.4	1289.2	1.1	3.1	4.2
19	5.7	4.3	10	11.4	62.5	73.9	0	0	0
20	107.9	475.3	583.2	0	0.5	0.5	43.2	34.3	77.5
Female ID	weight	Treat	Order	% red hops	activity hops	% red hops time	activity time	age at test
1	14.79	back	1	0.40239	251	0.288124	7056	998
1	14.79	without	3	0.606061	198	0.722267	9970	998
1	14.79	front	2	0.580838	167	0.633898	10986	998
2	14.91	back	2	0.426829	82	0.51756	3360	1010
2	14.91	without	3	0.556098	205	0.563556	2958	1010
2	14.91	front	1	0.566138	189	0.527655	5189	1010
3	13.7	back	3	0.565789	76	0.531567	2566	1020
3	13.7	without	1		0		0	1020
3	13.7	front	2	0.666667	48	0.782427	1434	1020
4	13.29	back	2	0.318898	254	0.38223	5999	320
4	13.29	without	1	0.764706	17	0.535256	312	320
4	13.29	front	3	0.453815	249	0.317551	6991	320
5	12.72	back	1	0.5	4	0.346398	6455	975
5	12.72	without	2		0		0	975
5	12.72	front	3	0.558824	34	0.588401	2483	975
6	13.44	back	3	0.142857	7	0.226324	623	988
6	13.44	without	2		0		0	988
6	13.44	front	1	0.5	2	0.52	175	988
7	11.6	back	1	0.6	10	0.195923	6819	976
7	11.6	without	3	0.708333	24	0.953607	6876	976
7	11.6	front	2	1	21	1	447	976
8	12.46	back	2	0.665605	314	0.74576	6722	612
8	12.46	without	3	0.474576	59	0.429936	942	612
8	12.46	front	1	0.459459	74	0.510753	2976	612
9	14.64	back	3	0.1875	16	0.138728	1038	696
9	14.64	without	1		0		0	696
9	14.64	front	2	0.833333	6	0.904472	984	696
10	13.42	back	2	0.386139	101	0.530137	11282	503
10	13.42	without	1	1	2	1	35	503
10	13.42	front	3	0.28125	224	0.357394	25325	503
11	14.8	back	1	0.77193	57	0.757888	1458	683
11	14.8	without	2	0.589744	39	0.658885	771	683
11	14.8	front	3	0.564706	85	0.601049	2098	683
12	12.5	back	3		0		0	697
12	12.5	without	2	0	2	0	12	697
12	12.5	front	1	0.166667	6	0.185185	27	697
13	11.7	back	1	0.236842	152	0.24628	8535	621
13	11.7	without	3	0.207921	202	0.3657	5242	621
13	11.7	front	2	0.467836	171	0.465608	11456	621
14	14	back	2	1	1	1	1681	1108
14	14	without	3	1	1	1	414	1108
14	14	front	1	0.333333	6	0.0214129	5464	1108
15	13.2	back	3	0.96875	64	0.968624	1243	712
15	13.2	without	1		0		0	712
15	13.2	front	2		0		0	712
16	11.7	back	2	0.565217	23	0.344431	3304	717
16	11.7	without	1	0	1	0	6	717
16	11.7	front	3	0.355932	59	0.229121	2287	717
17	13.7	back	1	0	23	0	1013	486
17	13.7	without	2		0		0	486
17	13.7	front	3	0.772277	101	0.804586	3009	486
18	13.8	back	3	0.192308	26	0.0802926	11757	1189
18	13.8	without	2	0.5	2	0.261905	42	1189
18	13.8	front	1	0.481481	27	0.269004	12892	1189
19	14.2	back	1	0.5	4	0.57	100	1210
19	14.2	without	3		0		0	1210
19	14.2	front	2	0.307692	13	0.154263	739	1210
20	13.7	back	2	0.2	25	0.185014	5832	631
20	13.7	without	3	0.733333	15	0.557419	775	631
20	13.7	front	1	0	1	0	5	631

## Sheet: Experiment 3 - Song rate
Male Id	Run	Colour	Latency first motif	Motif first 5min	SONGRATE during first 5min (mofits per min)	Motifs in 25 min (incl first 5min)	Song rate (all 25min) (motifs per min)	More songs at Colour
1	1	Red	34	19	3.8	41	1.64	1
1	2	Green	4	2	0.4	20	0.8
2	1	Green	5	34	6.8	61	2.44	1
2	2	Red	1	5	1	18	0.72
3	1	Green	1500	0	0	0	0
3	2	Red	798	11	2.2	11	0.44	2
4	1	Red	13	24	4.8	89	3.56
4	2	Green	179	4	0.8	4	0.16	3
5	1	Green	573	8	1.6	12	0.48
5	2	Red	911	3	0.6	3	0.12	2
6	1	Red	1500	0	0	0	0
6	2	Green	522	5	1	5	0.2	3
7	1	Red	9	13	2.6	13	0.52
7	2	Green	839	11	2.2	11	0.44	4
8	1	Green	288	11	2.2	34	1.36
8	2	Red	287	1	0.2	12	0.48	4
9	1	Green	11	31	6.2	99	3.96	5
9	2	Red	88	10	2	26	1.04
10	1	Red	118	39	7.8	101	4.04	5
10	2	Green	261	6	1.2	12	0.48
11	1	Red	1500	0	0	0	0
11	2	Green	1500	0	0	0	0	1
12	1	Green	1500	0	0	0	0
12	2	Red	1500	0	0	0	0	2
13	1	Red	1500	0	0	0	0
13	2	Green	1500	0	0	0	0	3
14	1	Green	1	30	6	90	3.6	6
14	2	Red	3.5	2	0.4	8	0.32
15	1	Green	5	19	3.8	19	0.76
15	2	Red	16.5	7	1.4	7	0.28	7
16	1	Red	3	13	2.6	13	0.52	6
16	2	Green	0.5	6	1.2	6	0.24
17	1	Green	1500	0	0	0	0
17	2	Red	1500	0	0	0	0	4
18	1	Red	1500	0	0	0	0
18	2	Green	222	13	2.6	21	0.84	8
19	1	Red	1500	0	0	0	0
19	2	Green	1500	0	0	0	0	5
20	1	Green	1500	0	0	0	0
20	2	Red	1500	0	0	0	0	6

## Sheet: Experiment 4
Female No	Intervals at red	Intervals at Green
1	0	240
2	120	0
3	0	58
4	0	0
5	120	120
6	120	0
7	116	120
8	0	0
9	12	5
10	0	0
11	115	120
12	0	0
13	0	31
14	0	0
15	5	0
16	0	0
17	78	0
18	3	0
19	0	0
20	0	120
